# Supplementary material for: Precursor-Derived Mo2C/SiC Composites with a Two-Dimensional Sheet Structure for Electromagnetic Wave Absorption
Source: Materials (Basel). 2025 Mar 31;18(7):1573. doi: 10.3390/ma18071573 (PMC11990315; doi:10.3390/ma18071573)
Supplement: Supplementary file 1 [file materials-18-01573-s001.zip]

Archive with 1 entries (1 files):
- materials-3515984-supplementary.pdf
